# Supplementary material for: Food Parenting Practices Promoted by Childcare and Primary Healthcare Centers in Chile: What Influences Do These Practices Have on Parents? A Qualitative Study
Source: Children (Basel). 2023 Nov 29;10(12):1875. doi: 10.3390/children10121875 (PMC10741564; doi:10.3390/children10121875)
Supplement: Supplementary file 1 [file children-10-01875-s001.zip]

Archive with 1 entries (1 files):
- children-2683586-supplementary.pdf
